# Supplementary material for: A unique missense variant in the E1A-binding protein P400 gene is implicated in schizophrenia by whole-exome sequencing and mutant mouse models
Source: Transl Psychiatry. 2021 Feb 18;11:132. doi: 10.1038/s41398-021-01258-1 (PMC7892873; doi:10.1038/s41398-021-01258-1)
Supplement: Supplementary file 4 — Source data [file 41398_2021_1258_MOESM4_ESM.xlsx]

## Sheet: Fig 2d
Raw data of axon diameters				Raw data of G-ratios
No.	WT	Ep400-p.P2715L #1		No.	WT	Ep400-p.P2715L #1
1	6.80233	6.12322		1	0.785714	0.604651
2	4.03989	4.00622		2	0.72	0.727273
3	3.69856	5.11589		3	0.569231	0.736842
4	3.983	2.94178		4	0.8	0.769231
5	6.13633	3.00822		5	0.735294	0.666667
6	6.68978	2.48456		6	0.714286	0.771429
7	5.82567	2.34389		7	0.8	0.685714
8	3.26789	6.87189		8	0.695652	0.647059
9	9.95422	3.36278		9	0.615385	0.916667
10	7.65378	4.84444		10	0.857895	0.714286
11	9.20811	8.25889		11	0.77551	0.85
12	2.46711	6.001		12	0.742857	0.742857
13	3.44978	7.22222		13	0.777778	0.75
14	2.71256	9.434		14	0.615385	0.761905
15	4.95533	7.08767		15	0.5625	0.818182
16	5.03811	4		16	0.666667	0.833333
17	2.39344	5.48178		17	0.782609	0.863636
18	3.03478	4.29322		18	0.73913	0.761194
19	3.35	4.13511		19	0.75	0.742857
20	3.20489	7.52689		20	0.711864	0.666667
21	5.50867	4.09756		21	0.775	0.833333
22	10.2717	3.857		22	0.666667	0.653846
23	11.4719	3.457		23	0.653846	0.740741
24	5.76489	6.247		24	0.783784	0.909091
25	9.03011	2.66667		25	0.714286	0.695652
26	5.11111	2.24711		26	0.666667	0.725
27	4.85089	3.02256		27	0.75	0.769231
28	3.33333	5.33567		28	0.571429	0.75
29	4.02467	3.02256		29		0.75
30	4	3.30356		30		0.681818
31	2.447	3.02256		31		0.833333
32	3.19911	2.88889		32		0.647059
33	1.75678	6.26178
34	3.67844	3.89044
35	4.49556	4.21633
36	6.21133	3.38478
37	4.339	8.95811
38	6.042	6.71833
39	6.75589	8.32744
40	4.18256	3.94089
41	3.17789	6.71833
42	5.23044	3.983
43	5.11589	5.26456
44	6.46833	4.20022
45	9.68967	3.298
46	5.37944	7.16044
47	7.50389	2.70578
48	5.76178	2.11111
49	9.31278	4.62144
50	6.77867	3.44444
51	5.70144	5.23289
52	8.62744	4.35611
53	3.44622	4.60944
54	2.50678	2.56522
55	6.25489	1.54756
56	5.22344	2.60344
57	3.40844	2.62233
58	4.60411	2.62233
59	4.32333	2.447
60	4.93411	2.33333
61	7.87011	4.02467
62	5.36222	2.29067
63	5.33911	2.81311
64	4.86989	1.80878
65	3.32967	2.78667
66	3.93778	2.11111
67	3.40111	2.44444
68	2.88244	1.24222
69	6.28933	1.78122
70	4.32767	2.49689
71	8.24922	1.338
72	5.58322	2.48456
73	4.561	3.91422
74	4.37867	1.90189
75	5.11833	2.10822
76	9.14422	3.02256
77	2.13722	2.85667
78	2.751	2
79	2.95856	2
80	2.77778	1.88889
81	3.32967	1.73556
82	2.57722	2.00311
83	3.578	3.71356
84	5.06011	4.20022
85	3.34256	3.38667
86	3.44622	3.43011
87	1.89211	2.48456
88	2.357	1.72489
89	4.32189	2.22222
90	4.88133	3.77944
91	5.05033	2.68744
92	4.53378	2.74878
93	3.72511	4.24267
94	1.94044	3.051
95	1.35178	2.48456
96	4.52433	3.30356
97	3.63289	3.37933
98	3.473	3.13089
99	5.58322	2.06678
100	11.4719	2.58433

## Sheet: Fig 3
Raw data of behavioural tests (3 months)
Animal ID	Sex	Open Field Test							Y-Maze Test			Social Interaction Test				Rotarod test
		Horizontal activity (cm)	Centre time (s)	Time spent in each area (s)					Number of entries	Total alternations	Alternation %	Empty session	Stimulus session			Latency to fall (s)
				0%–20%	20%–40%	40%–60%	60%–80%	80%–100%				Sniffing of empty cylinder (s)	Non-social investigation (s)	Social investigation (s)	Number of stretched approaches	Trial 1	Trial 2
WT-01	M	4050.09	60.5	7.5	23	30	163	376.5	37	17	48.6	20.475	4.33	499.02	0	11	95
WT-02	M	3747.45	102.5	9.5	30.5	62.5	148	349.5	43	24	58.5	149.01	4.035	551.053	0	120	65
WT-03	M	3772.03	33	4	6.5	22.5	143	424	37	20	57.1	4.035	3.46	529.743	0	89	102
WT-05	M	3776.46	42.5	3	11.5	28	98	459.5	32	17	56.7	4.615	1.725	339.223	2	13	63
WT-07	M	2988.57	42.5	2.5	11.5	28.5	84	473.5	26	15	62.5	8.935	0	388.505	2	198	218
WT-08	M	3245.5	49	6	14.5	28.5	154.5	396.5	26	16	66.7	14.4	0	381.247	0	32	72
EP400-p.P2715L#1-01	M	2849.74	67	1.5	27.5	38	143.5	389.5	21	15	78.9	35.17	1.445	418.966	0	30	126
EP400-p.P2715L#1-02	M	4024.52	101	16	30.5	54.5	162.5	336.5	35	20	60.6	4.035	4.62	496.524	3	27	196
EP400-p.P2715L#1-03	M	3515.48	43	2.5	9.5	31	158.5	398.5	27	15	60	27.081	1.445	576.39	1	24	40
EP400-p.P2715L#1-04	M	3463.49	31.5	1.5	5	25	183.5	385	26	14	58.3	21.33	0	122.495	3	81	83
EP400-p.P2715L#1-05	M	2716.56	42.5	5	18	19.5	105.5	452	19	7	41.2	13.265	1.73	557.779	3	16	102
EP400-p.P2715L#1-06	M	2534.15	16.5	0	2.5	14	81	502.5	30	21	75	3.172	0.576	491.579	3	52	21
Raw data of behavioural tests (6 months)
Animal ID	Sex	Open Field Test							Y-Maze Test			Social Interaction Test				Rotarod test
		Horizontal activity (cm)	Centre time (s)	Time spent in each area (s)					Number of entries	Total alternations	Alternation %	Empty session	Stimulus session			Latency to fall (s)
				0%–20%	20%–40%	40%–60%	60%–80%	80%–100%				Sniffing of empty cylinder (s)	Non-social investigation (s)	Social investigation (s)	Number of stretched approaches	Trial 1	Trial 2
WT-01	M	3761.93	42.5	5	11.5	26	144.5	413	25	10	43.4783	122.765	7.785	434.3	0	125	113
WT-02	M	2801.62	46	3	13.5	29.5	230	324	27	16	64	102.605	3.455	512.317	0	108	98
WT-03	M	4822.4	46	2	8.5	35.5	200	354	44	20	47.619	53.126	4.895	514.458	0	122	81
WT-05	M	3230.75	21.5	0	7	14.5	74	504.5	21	14	73.6842	4.615	15.265	375.22	0	19	34
WT-07	M	3235.77	21	0	7	14	73.5	505.5	22	13	65	36.59	1.44	254.466	0	179	164
WT-08	M	2396.72	43.5	1.5	10	32	88	468.5	22	12	60	1.15	0.285	281.3	2	32	75
EP400-p.P2715L#1-01	M	2643.51	21	0.5	4	16.5	67.5	511.5	21	11	57.8947	56.776	6.63	509.447	2	95	53
EP400-p.P2715L#1-02	M	2998.33	28	1.5	5.5	21	112	460	22	14	70	2.88	9.52	486.417	5	113	66
EP400-p.P2715L#1-03	M	3762.81	25.5	1.5	4.5	19.5	82.5	492	25	15	65.2174	145.823	3.46	524.633	0	61	19
EP400-p.P2715L#1-04	M	3268.91	21.5	1.5	7	13	79	499.5	26	13	54.1667	16.145	0	143.512	3	20	44
EP400-p.P2715L#1-05	M	2318.69	6.5	0.5	0.5	5.5	73	520.5	17	7	46.6667	57.623	6.63	484.204	4	121	94
EP400-p.P2715L#1-06	M	3169.63	20	1	5.5	13.5	55.5	524.5	27	22	88	14.77	1.73	201.448	1	116	103

## Sheet: S Fig 2c
Raw data of axon diameters				Raw data of G-ratios
No.	WT	Ep400-p.P2715L #2		No.	WT	Ep400-p.P2715L #2
1	6.80233	2.99178		1	0.785714	0.78125
2	4.03989	2.12278		2	0.72	0.6875
3	3.69856	1.13311		3	0.569231	0.769231
4	3.983	2.40367		4	0.8	0.631579
5	6.13633	2.357		5	0.735294	0.727273
6	6.68978	2.59156		6	0.714286	0.666667
7	5.82567	2.114		7	0.8	0.823529
8	3.26789	2.22222		8	0.695652	0.692308
9	9.95422	1.89211		9	0.615385	0.666667
10	7.65378	3.66833		10	0.857895	0.736842
11	9.20811	3.18178		11	0.77551	0.666667
12	2.46711	3.58322		12	0.742857	0.75
13	3.44978	2.00311		13	0.777778	0.714286
14	2.71256	2.00311		14	0.615385	0.783784
15	4.95533	2.22222		15	0.5625	0.685714
16	5.03811	1.61778		16	0.666667	0.769231
17	2.39344	3.18178		17	0.782609	0.7
18	3.03478	3.53111		18	0.73913	0.789474
19	3.35	5.88367		19	0.75	0.611111
20	3.20489	3.89522		20	0.711864	0.851852
21	5.50867	5.914		21	0.775	0.8
22	10.2717	5.06011		22	0.666667	0.744681
23	11.4719	7.35767		23	0.653846	0.789474
24	5.76489	6.31767		24	0.783784	0.642857
25	9.03011	10.3291		25	0.714286	0.666667
26	5.11111	5.90456		26	0.666667	0.708333
27	4.85089	5.43078		27	0.75	0.733333
28	3.33333	6.38089		28	0.571429	0.666667
29	4.02467	9.00622		29		0.8
30	4	5.736		30		0.68
31	2.447	5.22344		31		0.666667
32	3.19911	5.45467		32
33	1.75678	6.954
34	3.67844	4.78678
35	4.49556	2.90811
36	6.21133	1.44867
37	4.339	1.80878
38	6.042	2.88889
39	6.75589	2.06678
40	4.18256	3.48011
41	3.17789	1.96889
42	5.23044	3.13678
43	5.11589	1.20189
44	6.46833	2.34389
45	9.68967	2.60344
46	5.37944	2.89744
47	7.50389	1.65178
48	5.76178	2.558
49	9.31278	6.17444
50	6.77867	4.87367
51	5.70144	4.68911
52	8.62744	3.55733
53	3.44622	3.051
54	2.50678	4.373
55	6.25489	4.55689
56	5.22344	3.78433
57	3.40844	3.578
58	4.60411	5.11589
59	4.32333	2.04278
60	4.93411	2.601
61	7.87011	2.848
62	5.36222	1.24222
63	5.33911	2.13722
64	4.86989	2.85667
65	3.32967	4.56778
66	3.93778	1.65178
67	3.40111	2.08756
68	2.88244	2.15733
69	6.28933	2.02756
70	4.32767	1.83244
71	8.24922	2.02756
72	5.58322	1.35178
73	4.561	2.24978
74	4.37867	2.29067
75	5.11833	1.67033
76	9.14422	2.66667
77	2.13722	2.15733
78	2.751	1.338
79	2.95856	1.795
80	2.77778	1.77778
81	3.32967	1.94044
82	2.57722	1.37433
83	3.578	1.24222
84	5.06011	1.44444
85	3.34256	1.02444
86	3.44622	2.00311
87	1.89211	3.28111
88	2.357	1.35633
89	4.32189	1.16
90	4.88133	2.13722
91	5.05033	5.76922
92	4.53378	6.564
93	3.72511	4.96156
94	1.94044	7.16389
95	1.35178	0.846222
96	4.52433	2.51911
97	3.63289	4.80744
98	3.473	2.75989
99	5.58322	2.65044
100	11.4719	2.20544
